# Supplementary material for: Amino Acid Accumulation Limits the Overexpression of Proteins in Lactococcus lactis
Source: PLoS One. 2010 Apr 26;5(4):e10317. doi: 10.1371/journal.pone.0010317 (PMC2859938; doi:10.1371/journal.pone.0010317)
Supplement: Table S1 — Complete list of identified proteins from 2D gels. (0.10 MB XLS) [file pone.0010317.s005.xls]

## Sheet: Sheet1
Spot number: the number corresponds to spot number in 2D gels shown in Fig. 3.
Fold change: expression levels in GCDM-grown cells over that in GM17-grown cells.
Spot number	Significance (t-value)	Fold change	Protein name	Protein accession numbers	Database sources	Protein molecular weight (Da)	Protein identification probability	Number of unique peptides	Number of unique spectra	Number of total spectra	Percentage of total spectra	Percentage sequence coverage	Peptide sequence	Previous amino acid	Next amino acid	Best Peptide identification probability	Best Mascot Ion score	Best Mascot Identity score	Number of identified +1H spectra	Number of identified +2H spectra	Number of identified +3H spectra	Number of identified +4H spectra	Number of enzymatic termini	Calculated +1H Peptide Mass (AMU)	Peptide start index	Peptide stop index	Assigned	Other Proteins
418	0.0059	5.71	pepO endopeptidase O 689385:691268 forward MW:71532	llmg_0702	mg1363cont1.fasta	71517.2	1	4	4	4	0.0151	0.0686	FLSNVQEAR	R	S	0.95	56.8	18.9	1	0	0	0	2	1063.55	295	303	TRUE
			pepO endopeptidase O 689385:691268 forward MW:71532	llmg_0702	mg1363cont1.fasta	71517.2	1	4	4	4	0.0151	0.0686	GATSFFNEDLR	R	I	0.95	80.1	16.7	1	0	0	0	2	1256.59	276	286	TRUE
			pepO endopeptidase O 689385:691268 forward MW:71532	llmg_0702	mg1363cont1.fasta	71517.2	1	4	4	4	0.0151	0.0686	NEWLSQETAEK	K	A	0.95	68.7	16.8	1	0	0	0	2	1334.62	356	366	TRUE
			pepO endopeptidase O 689385:691268 forward MW:71532	llmg_0702	mg1363cont1.fasta	71517.2	1	4	4	4	0.0151	0.0686	TEPDKVIVYEDR	K	F	0.95	94.1	18.1	1	0	0	0	2	1463.74	237	248	TRUE
473	0.000017	5.28	pepO endopeptidase O 689385:691268 forward MW:71532	llmg_0702	mg1363cont1.fasta	71517.2	1	4	4	4	0.167	0.0686	FLSNVQEAR	R	S	0.95	74.7	16.4	1	0	0	0	2	1063.55	295	303	TRUE
			pepO endopeptidase O 689385:691268 forward MW:71532	llmg_0702	mg1363cont1.fasta	71517.2	1	4	4	4	0.167	0.0686	GATSFFNEDLR	R	I	0.95	94.7	12	1	0	0	0	2	1256.59	276	286	TRUE
			pepO endopeptidase O 689385:691268 forward MW:71532	llmg_0702	mg1363cont1.fasta	71517.2	1	4	4	4	0.167	0.0686	NEWLSQETAEK	K	A	0.95	57.8	10.8	1	0	0	0	2	1334.62	356	366	TRUE
			pepO endopeptidase O 689385:691268 forward MW:71532	llmg_0702	mg1363cont1.fasta	71517.2	1	4	4	4	0.167	0.0686	TEPDKVIVYEDR	K	F	0.95	90.3	15.1	1	0	0	0	2	1463.74	237	248	TRUE
474	0.0041	3.83	pepO endopeptidase O 689385:691268 forward MW:71532	llmg_0702	mg1363cont1.fasta	71517.2	0.999	2	2	2	0.133	0.0335	FLSNVQEAR	R	S	0.896	29.7	18.1	1	0	0	0	2	1063.55	295	303	TRUE
			pepO endopeptidase O 689385:691268 forward MW:71532	llmg_0702	mg1363cont1.fasta	71517.2	0.999	2	2	2	0.133	0.0335	TEPDKVIVYEDR	K	F	0.945	38.4	17.9	1	0	0	0	2	1463.74	237	248	TRUE
483	0.0031	10.23	pepO endopeptidase O 689385:691268 forward MW:71532	llmg_0702	mg1363cont1.fasta	71517.2	1	2	2	2	0.2	0.0383	TEPDKVIVYEDR	K	F	0.939	37.2	18.1	1	0	0	0	2	1463.74	237	248	TRUE
			pepO endopeptidase O 689385:691268 forward MW:71532	llmg_0702	mg1363cont1.fasta	71517.2	1	2	2	2	0.2	0.0383	TFDVENAEEIAK	K	S	0.95	51.2	16.8	1	0	0	0	2	1365.65	173	184	TRUE
491	0.000055	13.72	pepO endopeptidase O 689385:691268 forward MW:71532	llmg_0702	mg1363cont1.fasta	71517.2	1	4	4	4	0.4	0.0686	FLSNVQEAR	R	S	0.95	40.7	18.8	1	0	0	0	2	1063.55	295	303	TRUE
			pepO endopeptidase O 689385:691268 forward MW:71532	llmg_0702	mg1363cont1.fasta	71517.2	1	4	4	4	0.4	0.0686	GATSFFNEDLR	R	I	0.95	80.9	16.2	1	0	0	0	2	1256.59	276	286	TRUE
			pepO endopeptidase O 689385:691268 forward MW:71532	llmg_0702	mg1363cont1.fasta	71517.2	1	4	4	4	0.4	0.0686	NEWLSQETAEK	K	A	0.95	56.5	16	1	0	0	0	2	1334.62	356	366	TRUE
			pepO endopeptidase O 689385:691268 forward MW:71532	llmg_0702	mg1363cont1.fasta	71517.2	1	4	4	4	0.4	0.0686	TEPDKVIVYEDR	K	F	0.95	81.2	18.1	1	0	0	0	2	1463.74	237	248	TRUE
493	0.00016	17.4	pepO endopeptidase O 689385:691268 forward MW:71532	llmg_0702	mg1363cont1.fasta	71517.2	1	3	3	3	0.125	0.051	FLSNVQEAR	R	S	0.95	44.2	18.9	1	0	0	0	2	1063.55	295	303	TRUE
			pepO endopeptidase O 689385:691268 forward MW:71532	llmg_0702	mg1363cont1.fasta	71517.2	1	3	3	3	0.125	0.051	GATSFFNEDLR	R	I	0.95	77.9	16.7	1	0	0	0	2	1256.59	276	286	TRUE
			pepO endopeptidase O 689385:691268 forward MW:71532	llmg_0702	mg1363cont1.fasta	71517.2	1	3	3	3	0.125	0.051	TEPDKVIVYEDR	K	F	0.95	86.5	18.1	1	0	0	0	2	1463.74	237	248	TRUE
752	0.0019	4.09	gatA amidase 164828:166288 forward MW:52142	llmg_0175	mg1363cont1.fasta	52126.8	0.995	2	2	2	0.0132	0.0597	SEGFGPEVQR	R	R	0.934	36	18.9	1	0	0	0	2	1105.53	346	355	TRUE
			gatA amidase 164828:166288 forward MW:52142	llmg_0175	mg1363cont1.fasta	52126.8	0.995	2	2	2	0.0132	0.0597	VPGGSSSGSAASVASGEVR	K	L	0.93	35.2	19.9	1	0	0	0	2	1661.81	148	166	TRUE
771	0.0023	2.32	gatA amidase 164828:166288 forward MW:52142	llmg_0175	mg1363cont1.fasta	52126.8	1	3	3	3	0.214	0.0802	EYFGEGIDEK	K	V	0.95	73.7	14.1	1	0	0	0	2	1186.53	264	273	TRUE
			gatA amidase 164828:166288 forward MW:52142	llmg_0175	mg1363cont1.fasta	52126.8	1	3	3	3	0.214	0.0802	SEGFGPEVQR	R	R	0.95	53.8	17.9	1	0	0	0	2	1105.53	346	355	TRUE
			gatA amidase 164828:166288 forward MW:52142	llmg_0175	mg1363cont1.fasta	52126.8	1	3	3	3	0.214	0.0802	VPGGSSSGSAASVASGEVR	K	L	0.95	140	19.7	1	0	0	0	2	1661.81	148	166	TRUE
780	0.0011	1.69	enoA enolase 606184:607485 forward MW:46912	llmg_0617	mg1363cont1.fasta	46895.4	1	5	5	5	0.0575	0.162	EAGFTAIVSHR	K	S	0.95	63	21.1	1	0	0	0	2	1187.62	361	371	TRUE
			enoA enolase 606184:607485 forward MW:46912	llmg_0617	mg1363cont1.fasta	46895.4	1	5	5	5	0.0575	0.162	GLETAVGDEGGFAPK	R	F	0.95	116	21.6	1	0	0	0	2	1447.71	197	211	TRUE
			enoA enolase 606184:607485 forward MW:46912	llmg_0617	mg1363cont1.fasta	46895.4	1	5	5	5	0.0575	0.162	GMVPSGASTGEHEAVELR	R	D	0.95	82.1	20.2	1	0	0	0	2	1826.87	35	52	TRUE
			enoA enolase 606184:607485 forward MW:46912	llmg_0617	mg1363cont1.fasta	46895.4	1	5	5	5	0.0575	0.162	IEDQLAEVAQYK	R	G	0.95	83.2	20.9	1	0	0	0	2	1406.72	412	423	TRUE
			enoA enolase 606184:607485 forward MW:46912	llmg_0617	mg1363cont1.fasta	46895.4	1	5	5	5	0.0575	0.162	VQLVGDDFFVTNTK	K	Y	0.95	63.9	20.7	1	0	0	0	2	1582.81	312	325	TRUE
			atpD ATP synthase F1, beta subunit 1927518:1928978 reverse MW:52748	llmg_1946	mg1363cont1.fasta	52730.5	1	4	4	4	0.046	0.107	AVSVPVGESTLGR	K	V	0.942	32.4	21	1	0	0	0	2	1271.7	97	109	TRUE
			atpD ATP synthase F1, beta subunit 1927518:1928978 reverse MW:52748	llmg_1946	mg1363cont1.fasta	52730.5	1	4	4	4	0.046	0.107	LTQMGIYPAVDPLASSSR	R	A	0.95	43.3	20	1	0	0	0	2	1905.97	350	367	TRUE
			atpD ATP synthase F1, beta subunit 1927518:1928978 reverse MW:52748	llmg_1946	mg1363cont1.fasta	52730.5	1	4	4	4	0.046	0.107	VGLFGGAGVGK	K	T	0.95	67.4	21.7	1	0	0	0	2	961.547	169	179	TRUE
			atpD ATP synthase F1, beta subunit 1927518:1928978 reverse MW:52748	llmg_1946	mg1363cont1.fasta	52730.5	1	4	4	4	0.046	0.107	YDEVPEDAFR	K	G	0.95	71.5	19.9	1	0	0	0	2	1240.55	460	469	TRUE
			ftsA Cell division protein ftsA. 2043490:2044860 reverse MW:49338	llmg_2061	mg1363cont1.fasta	49319.1	1	3	3	3	0.0345	0.0789	EFTVDGFTGISDPR	K	G	0.95	37.8	20.9	1	0	0	0	2	1540.73	132	145	TRUE
			ftsA Cell division protein ftsA. 2043490:2044860 reverse MW:49338	llmg_2061	mg1363cont1.fasta	49319.1	1	3	3	3	0.0345	0.0789	FTHTSPEGGDYVTK	K	D	0.95	70.2	20.6	1	0	0	0	2	1538.71	226	239	TRUE
			ftsA Cell division protein ftsA. 2043490:2044860 reverse MW:49338	llmg_2061	mg1363cont1.fasta	49319.1	1	3	3	3	0.0345	0.0789	GVVYTGPK	R	T	0.901	29.4	21.9	1	0	0	0	2	820.457	156	163	TRUE
			tufA translation elongation factor EF-Tu 2033755:2034942 reverse MW:43212	llmg_2050	mg1363cont1.fasta	43194	1	10	10	10	0.115	0.304	ATDFASIDAAPEER	K	E	0.95	45.5	21.1	1	0	0	0	2	1492.69	44	57	TRUE
			tufA translation elongation factor EF-Tu 2033755:2034942 reverse MW:43212	llmg_2050	mg1363cont1.fasta	43194	1	10	10	10	0.115	0.304	AVVTGIEMFR	K	K	0.95	59.5	21.6	1	0	0	0	2	1122.6	255	264	TRUE
			tufA translation elongation factor EF-Tu 2033755:2034942 reverse MW:43212	llmg_2050	mg1363cont1.fasta	43194	1	10	10	10	0.115	0.304	EHILLSR	R	Q	0.95	56.6	21	1	0	0	0	2	867.505	118	124	TRUE
			tufA translation elongation factor EF-Tu 2033755:2034942 reverse MW:43212	llmg_2050	mg1363cont1.fasta	43194	1	10	10	10	0.115	0.304	GIQRDEIER	R	G	0.95	39	21.1	1	0	0	0	2	1115.58	282	290	TRUE
			tufA translation elongation factor EF-Tu 2033755:2034942 reverse MW:43212	llmg_2050	mg1363cont1.fasta	43194	1	10	10	10	0.115	0.304	GITINTAHIEYETEKR	R	H	0.95	95.8	20.2	1	0	0	0	2	1874.96	60	75	TRUE
			tufA translation elongation factor EF-Tu 2033755:2034942 reverse MW:43212	llmg_2050	mg1363cont1.fasta	43194	1	10	10	10	0.115	0.304	GQVIAKPGSITPHK	R	L	0.917	30.4	21.3	1	0	0	0	2	1432.83	291	304	TRUE
			tufA translation elongation factor EF-Tu 2033755:2034942 reverse MW:43212	llmg_2050	mg1363cont1.fasta	43194	1	10	10	10	0.115	0.304	LFEGEVYVLSK	K	E	0.95	49.7	21	1	0	0	0	2	1283.69	305	315	TRUE
			tufA translation elongation factor EF-Tu 2033755:2034942 reverse MW:43212	llmg_2050	mg1363cont1.fasta	43194	1	10	10	10	0.115	0.304	TLTEGLAGDNVGALLR	K	G	0.95	111	21.1	1	0	0	0	2	1599.87	266	281	TRUE
			tufA translation elongation factor EF-Tu 2033755:2034942 reverse MW:43212	llmg_2050	mg1363cont1.fasta	43194	1	10	10	10	0.115	0.304	VGDEVEIVGIKEETK	K	K	0.95	71.9	20.6	1	0	0	0	2	1644.87	239	253	TRUE
			tufA translation elongation factor EF-Tu 2033755:2034942 reverse MW:43212	llmg_2050	mg1363cont1.fasta	43194	1	10	10	10	0.115	0.304	YLIVFLNK	K	A	0.95	38.6	21.6	1	0	0	0	2	1009.61	130	137	TRUE
			pepT peptidase T 1982905:1984146 reverse MW:45946	llmg_1994	mg1363cont1.fasta	45929.5	1	5	5	6	0.069	0.165	AMENLDIAPIIEPIR	K	G	0.95	52.4	20.2	1	0	0	0	2	1694.92	343	357	TRUE
			pepT peptidase T 1982905:1984146 reverse MW:45946	llmg_1994	mg1363cont1.fasta	45929.5	1	5	5	6	0.069	0.165	DHEEGKFNER	R	K	0.95	94.2	21.5	1	0	0	0	2	1260.56	286	295	TRUE
			pepT peptidase T 1982905:1984146 reverse MW:45946	llmg_1994	mg1363cont1.fasta	45929.5	1	5	5	6	0.069	0.165	DQYYNMAQIIEK	K	D	0.95	64.6	20.3	1	0	0	0	2	1515.72	321	332	TRUE
			pepT peptidase T 1982905:1984146 reverse MW:45946	llmg_1994	mg1363cont1.fasta	45929.5	1	5	5	6	0.069	0.165	FEFVSVQTMEK	R	A	0.95	70.2	21.6	2	0	0	0	2	1360.65	386	396	TRUE
			pepT peptidase T 1982905:1984146 reverse MW:45946	llmg_1994	mg1363cont1.fasta	45929.5	1	5	5	6	0.069	0.165	SDENSTTTPSTQALVEFAHK	R	M	0.95	145	20.8	1	0	0	0	2	2163.02	20	39	TRUE
784	0.0024	2.83	lysA diaminopimelate decarboxylase 1157315:1158574 forward MW:47283	llmg_1185	mg1363cont1.fasta	47267	0.998	2	2	2	0.25	0.0597	SAEILLQEDGKTR	R	L	0.95	57.8	17.6	1	0	0	0	2	1459.78	385	397	TRUE
			lysA diaminopimelate decarboxylase 1157315:1158574 forward MW:47283	llmg_1185	mg1363cont1.fasta	47267	0.998	2	2	2	0.25	0.0597	YNPGGVFAMGTK	R	I	0.95	45.9	15.1	1	0	0	0	2	1241.6	142	153	TRUE
788	0.0054	2.86	gatA amidase 164828:166288 forward MW:52142	llmg_0175	mg1363cont1.fasta	52126.8	0.998	2	2	2	0.4	0.0597	SEGFGPEVQR	R	R	0.95	47.4	14.3	1	0	0	0	2	1105.53	346	355	TRUE
			gatA amidase 164828:166288 forward MW:52142	llmg_0175	mg1363cont1.fasta	52126.8	0.998	2	2	2	0.4	0.0597	VPGGSSSGSAASVASGEVR	K	L	0.95	102	16.4	1	0	0	0	2	1661.81	148	166	TRUE
810	0.0041	1.92	gltD glutamate synthase, small subunit 1 1155761:1157200 forward MW:52641	llmg_1184	mg1363cont1.fasta	52624.2	1	6	6	6	0.105	0.19	FGVQEIYDDYR	K	T	0.925	37.2	21.6	1	0	0	0	2	1404.64	426	436	TRUE
			gltD glutamate synthase, small subunit 1 1155761:1157200 forward MW:52641	llmg_1184	mg1363cont1.fasta	52624.2	1	6	6	6	0.105	0.19	IKDFAELQVPLSTEER	R	Q	0.918	36.1	20.1	1	0	0	0	2	1874.99	24	39	TRUE
			gltD glutamate synthase, small subunit 1 1155761:1157200 forward MW:52641	llmg_1184	mg1363cont1.fasta	52624.2	1	6	6	6	0.105	0.19	LGAESVQQLEITPSLPTNR	R	L	0.95	80.8	20.3	1	0	0	0	2	2053.09	316	334	TRUE
			gltD glutamate synthase, small subunit 1 1155761:1157200 forward MW:52641	llmg_1184	mg1363cont1.fasta	52624.2	1	6	6	6	0.105	0.19	LNQLGHSVTVFEK	R	S	0.95	59.1	21	1	0	0	0	2	1471.79	174	186	TRUE
			gltD glutamate synthase, small subunit 1 1155761:1157200 forward MW:52641	llmg_1184	mg1363cont1.fasta	52624.2	1	6	6	6	0.105	0.19	TISYEELSVNFDR	K	M	0.95	52.3	21.4	1	0	0	0	2	1572.75	231	243	TRUE
			gltD glutamate synthase, small subunit 1 1155761:1157200 forward MW:52641	llmg_1184	mg1363cont1.fasta	52624.2	1	6	6	6	0.105	0.19	VVVIGGGDTGNDCIGTAVR	K	L	0.95	74.6	20.1	1	0	0	0	2	1859.93	297	315	TRUE
			murE UDP-N-acetylmuramoylalanyl-D-glutamate--2,6- diaminopimelate ligase 1976229:1977680 forward MW:54113	llmg_1989	mg1363cont1.fasta	54097.9	0.999	1	1	1	0.0175	0.0248	EVNFDQLSYDSR	K	K	0.95	44.9	20.8	1	0	0	0	2	1472.67	33	44	TRUE
			gidC GidC 1239434:1240780 reverse MW:50200	llmg_1271	mg1363cont1.fasta	50183.6	0.998	1	1	2	0.0351	0.0379	AAEYTQVPAGGALAVDR	K	E	0.95	80.8	21.2	2	0	0	0	2	1688.86	83	99	TRUE
813	0.0037	2.42	tufA translation elongation factor EF-Tu 2033755:2034942 reverse MW:43212	llmg_2050	mg1363cont1.fasta	43194	0.998	2	2	2	0.0833	0.0658	AVVTGIEMFR	K	K	0.95	60	18.9	1	0	0	0	2	1122.6	255	264	TRUE
			tufA translation elongation factor EF-Tu 2033755:2034942 reverse MW:43212	llmg_2050	mg1363cont1.fasta	43194	0.998	2	2	2	0.0833	0.0658	TLTEGLAGDNVGALLR	K	G	0.95	148	18.9	1	0	0	0	2	1599.87	266	281	TRUE
852	0.0071	2.93	tufA translation elongation factor EF-Tu 2033755:2034942 reverse MW:43212	llmg_2050	mg1363cont1.fasta	43194	1	8	8	8	0.101	0.21	AVVTGIEMFR	K	K	0.95	54.1	21.6	1	0	0	0	2	1122.6	255	264	TRUE
			tufA translation elongation factor EF-Tu 2033755:2034942 reverse MW:43212	llmg_2050	mg1363cont1.fasta	43194	1	8	8	8	0.101	0.21	EHILLSR	R	Q	0.95	53.9	21	1	0	0	0	2	867.505	118	124	TRUE
			tufA translation elongation factor EF-Tu 2033755:2034942 reverse MW:43212	llmg_2050	mg1363cont1.fasta	43194	1	8	8	8	0.101	0.21	GITINTAHIEYETEK	R	R	0.95	63.3	20.5	1	0	0	0	2	1718.86	60	74	TRUE
			tufA translation elongation factor EF-Tu 2033755:2034942 reverse MW:43212	llmg_2050	mg1363cont1.fasta	43194	1	8	8	8	0.101	0.21	GITINTAHIEYETEKR	R	H	0.95	122	20.2	1	0	0	0	2	1874.96	60	75	TRUE
			tufA translation elongation factor EF-Tu 2033755:2034942 reverse MW:43212	llmg_2050	mg1363cont1.fasta	43194	1	8	8	8	0.101	0.21	LFEGEVYVLSK	K	E	0.95	56.8	21	1	0	0	0	2	1283.69	305	315	TRUE
			tufA translation elongation factor EF-Tu 2033755:2034942 reverse MW:43212	llmg_2050	mg1363cont1.fasta	43194	1	8	8	8	0.101	0.21	TLTEGLAGDNVGALLR	K	G	0.95	117	21.2	1	0	0	0	2	1599.87	266	281	TRUE
			tufA translation elongation factor EF-Tu 2033755:2034942 reverse MW:43212	llmg_2050	mg1363cont1.fasta	43194	1	8	8	8	0.101	0.21	VGDEVEIVGIKEETK	K	K	0.95	63.6	20.6	1	0	0	0	2	1644.87	239	253	TRUE
			tufA translation elongation factor EF-Tu 2033755:2034942 reverse MW:43212	llmg_2050	mg1363cont1.fasta	43194	1	8	8	8	0.101	0.21	YLIVFLNK	K	A	0.95	50.2	21.6	1	0	0	0	2	1009.61	130	137	TRUE
			pepC aminopeptidase C 2051813:2053177 reverse MW:51880	llmg_2069	mg1363cont1.fasta	51863.6	1	10	10	13	0.165	0.242	AVYPESQASSSSR	K	E	0.95	93.4	20.8	1	0	0	0	2	1368.64	172	184	TRUE
			pepC aminopeptidase C 2051813:2053177 reverse MW:51880	llmg_2069	mg1363cont1.fasta	51863.6	1	10	10	13	0.165	0.242	ELNQYLNK	R	L	0.95	61.1	21.9	1	0	0	0	2	1021.53	185	192	TRUE
			pepC aminopeptidase C 2051813:2053177 reverse MW:51880	llmg_2069	mg1363cont1.fasta	51863.6	1	10	10	13	0.165	0.242	GSHAANLPEFSLDLTK	R	D	0.95	89.5	20.7	1	0	0	0	2	1699.87	59	74	TRUE
			pepC aminopeptidase C 2051813:2053177 reverse MW:51880	llmg_2069	mg1363cont1.fasta	51863.6	1	10	10	13	0.165	0.242	HLNVEMDR	K	F	0.95	42.3	20.6	1	0	0	0	2	1013.48	303	310	TRUE
			pepC aminopeptidase C 2051813:2053177 reverse MW:51880	llmg_2069	mg1363cont1.fasta	51863.6	1	10	10	13	0.165	0.242	LYENFAENTK	K	L	0.95	84.3	20.9	1	0	0	0	2	1228.59	29	38	TRUE
			pepC aminopeptidase C 2051813:2053177 reverse MW:51880	llmg_2069	mg1363cont1.fasta	51863.6	1	10	10	13	0.165	0.242	NGLLSSLEVR	K	G	0.95	63.3	20.6	2	0	0	0	2	1087.61	49	58	TRUE
			pepC aminopeptidase C 2051813:2053177 reverse MW:51880	llmg_2069	mg1363cont1.fasta	51863.6	1	10	10	13	0.165	0.242	QDAEILR	R	Y	0.95	39.7	22.3	2	0	0	0	2	844.453	196	202	TRUE
			pepC aminopeptidase C 2051813:2053177 reverse MW:51880	llmg_2069	mg1363cont1.fasta	51863.6	1	10	10	13	0.165	0.242	SAGLLTMDSYDFK	R	S	0.95	77	21.6	2	0	0	0	2	1447.68	338	350	TRUE
			pepC aminopeptidase C 2051813:2053177 reverse MW:51880	llmg_2069	mg1363cont1.fasta	51863.6	1	10	10	13	0.165	0.242	SSLDIEFTQSK	K	A	0.95	65.3	20	1	0	0	0	2	1254.62	351	361	TRUE
			pepC aminopeptidase C 2051813:2053177 reverse MW:51880	llmg_2069	mg1363cont1.fasta	51863.6	1	10	10	13	0.165	0.242	SYTVEFLGNVVGGK	K	E	0.95	90.2	20.8	1	0	0	0	2	1469.76	286	299	TRUE
853	0.00089	2.26	pepC aminopeptidase C 2051813:2053177 reverse MW:51880	llmg_2069	mg1363cont1.fasta	51863.6	1	3	3	3	0.00872	0.0683	AVYPESQASSSSR	K	E	0.95	72.8	16.7	1	0	0	0	2	1368.64	172	184	TRUE
			pepC aminopeptidase C 2051813:2053177 reverse MW:51880	llmg_2069	mg1363cont1.fasta	51863.6	1	3	3	3	0.00872	0.0683	HLNVEMDR	K	F	0.941	37.4	16.4	1	0	0	0	2	1013.48	303	310	TRUE
			pepC aminopeptidase C 2051813:2053177 reverse MW:51880	llmg_2069	mg1363cont1.fasta	51863.6	1	3	3	3	0.00872	0.0683	LYENFAENTK	K	L	0.95	80.2	15.6	1	0	0	0	2	1228.59	29	38	TRUE
856	0.0014	2.85	pepC aminopeptidase C 2051813:2053177 reverse MW:51880	llmg_2069	mg1363cont1.fasta	51863.6	0.998	2	2	2	0.111	0.0507	AVYPESQASSSSR	K	E	0.95	63.5	20.8	1	0	0	0	2	1368.64	172	184	TRUE
			pepC aminopeptidase C 2051813:2053177 reverse MW:51880	llmg_2069	mg1363cont1.fasta	51863.6	0.998	2	2	2	0.111	0.0507	LYENFAENTK	K	L	0.95	56.7	20.9	1	0	0	0	2	1228.59	29	38	TRUE
865	0.0056	1.54	carA carbamoyl-phosphate synthase small chain 864265:865338 forward MW:39637	llmg_0894	mg1363cont1.fasta	39618.7	1	4	4	4	0.0323	0.126	AVVVHEAAR	K	R	0.95	86.4	17.9	1	0	0	0	2	951.538	78	86	TRUE
			carA carbamoyl-phosphate synthase small chain 864265:865338 forward MW:39637	llmg_0894	mg1363cont1.fasta	39618.7	1	4	4	4	0.0323	0.126	DDYESIHPTCK	R	A	0.95	60.6	17.5	1	0	0	0	2	1364.58	67	77	TRUE
			carA carbamoyl-phosphate synthase small chain 864265:865338 forward MW:39637	llmg_0894	mg1363cont1.fasta	39618.7	1	4	4	4	0.0323	0.126	ECNLTVVPYNTSAK	R	E	0.95	60.5	18.5	1	0	0	0	2	1595.77	192	205	TRUE
			carA carbamoyl-phosphate synthase small chain 864265:865338 forward MW:39637	llmg_0894	mg1363cont1.fasta	39618.7	1	4	4	4	0.0323	0.126	NIPGITGVDTR	K	A	0.95	53.2	18.1	1	0	0	0	2	1142.62	105	115	TRUE
931	0.0004	2.78	metK S-adenosylmethionine synthetase 2119789:2120988 reverse MW:42973	llmg_2160	mg1363cont1.fasta	42955.8	1	6	6	6	0.0462	0.218	FVIGGPQGDSGLTGR	R	K	0.95	107	21.2	1	0	0	0	2	1460.75	245	259	TRUE
			metK S-adenosylmethionine synthetase 2119789:2120988 reverse MW:42973	llmg_2160	mg1363cont1.fasta	42955.8	1	6	6	6	0.0462	0.218	HLFTSESVSEGHPDK	K	V	0.95	58.8	21.1	1	0	0	0	2	1669.78	5	19	TRUE
			metK S-adenosylmethionine synthetase 2119789:2120988 reverse MW:42973	llmg_2160	mg1363cont1.fasta	42955.8	1	6	6	6	0.0462	0.218	IIVDTYGGYAPHGGGAFSGK	K	D	0.95	77.7	19.5	1	0	0	0	2	1966.97	261	280	TRUE
			metK S-adenosylmethionine synthetase 2119789:2120988 reverse MW:42973	llmg_2160	mg1363cont1.fasta	42955.8	1	6	6	6	0.0462	0.218	SQVTVEYDNNGK	K	A	0.95	57.7	19.7	1	0	0	0	2	1353.63	180	191	TRUE
			metK S-adenosylmethionine synthetase 2119789:2120988 reverse MW:42973	llmg_2160	mg1363cont1.fasta	42955.8	1	6	6	6	0.0462	0.218	TDIELPWEQTDKVEELK	R	A	0.95	38.6	19.8	1	0	0	0	2	2073.04	378	394	TRUE
			metK S-adenosylmethionine synthetase 2119789:2120988 reverse MW:42973	llmg_2160	mg1363cont1.fasta	42955.8	1	6	6	6	0.0462	0.218	YFINPTGR	K	F	0.95	37.3	21.6	1	0	0	0	2	967.5	237	244	TRUE
			araT aromatic amino acid aminotransferase 60873:62048 forward MW:43220	llmg_0066	mg1363cont1.fasta	43203.5	1	13	13	18	0.138	0.448	ANDFVLTPEMLDQAIIER	R	E	0.95	139	20	2	0	0	0	2	2075.05	146	163	TRUE
			araT aromatic amino acid aminotransferase 60873:62048 forward MW:43220	llmg_0066	mg1363cont1.fasta	43203.5	1	13	13	18	0.138	0.448	AVILNYPANPTGVTYNR	K	E	0.95	108	21.1	2	0	0	0	2	1862.98	169	185	TRUE
			araT aromatic amino acid aminotransferase 60873:62048 forward MW:43220	llmg_0066	mg1363cont1.fasta	43203.5	1	13	13	18	0.138	0.448	ENAVAIIPGIAFGQYGEGFVR	K	L	0.95	140	20.5	1	0	0	0	2	2208.15	345	365	TRUE
			araT aromatic amino acid aminotransferase 60873:62048 forward MW:43220	llmg_0066	mg1363cont1.fasta	43203.5	1	13	13	18	0.138	0.448	EQIKDLAEVLK	R	K	0.95	47.8	21	1	0	0	0	2	1285.74	186	196	TRUE
			araT aromatic amino acid aminotransferase 60873:62048 forward MW:43220	llmg_0066	mg1363cont1.fasta	43203.5	1	13	13	18	0.138	0.448	FNPNLDKIEISLIR	K	Q	0.95	73.8	20.5	1	0	0	0	2	1671.94	7	20	TRUE
			araT aromatic amino acid aminotransferase 60873:62048 forward MW:43220	llmg_0066	mg1363cont1.fasta	43203.5	1	13	13	18	0.138	0.448	IGLIFAAR	R	E	0.95	64.3	23	1	0	0	0	2	860.536	246	253	TRUE
			araT aromatic amino acid aminotransferase 60873:62048 forward MW:43220	llmg_0066	mg1363cont1.fasta	43203.5	1	13	13	18	0.138	0.448	IIEPDGAFYIFAK	K	I	0.95	88.9	20.5	1	0	0	0	2	1483.78	314	326	TRUE
			araT aromatic amino acid aminotransferase 60873:62048 forward MW:43220	llmg_0066	mg1363cont1.fasta	43203.5	1	13	13	18	0.138	0.448	IPADLEQDSFK	K	F	0.95	87.7	21.8	1	0	0	0	2	1262.63	327	337	TRUE
			araT aromatic amino acid aminotransferase 60873:62048 forward MW:43220	llmg_0066	mg1363cont1.fasta	43203.5	1	13	13	18	0.138	0.448	LSYAASMDVIEQAMAR	R	L	0.95	148	21.4	2	0	0	0	2	1755.84	366	381	TRUE
			araT aromatic amino acid aminotransferase 60873:62048 forward MW:43220	llmg_0066	mg1363cont1.fasta	43203.5	1	13	13	18	0.138	0.448	LTLGEPDFYTPEHVK	K	Q	0.95	66.5	20	1	0	0	0	2	1745.88	35	49	TRUE
			araT aromatic amino acid aminotransferase 60873:62048 forward MW:43220	llmg_0066	mg1363cont1.fasta	43203.5	1	13	13	18	0.138	0.448	QAASEFLLK	R	K	0.95	74.7	21	2	0	0	0	2	1006.56	74	82	TRUE
			araT aromatic amino acid aminotransferase 60873:62048 forward MW:43220	llmg_0066	mg1363cont1.fasta	43203.5	1	13	13	18	0.138	0.448	QFDQQVSSIPDIIK	R	L	0.95	106	21	2	0	0	0	2	1617.85	21	34	TRUE
			araT aromatic amino acid aminotransferase 60873:62048 forward MW:43220	llmg_0066	mg1363cont1.fasta	43203.5	1	13	13	18	0.138	0.448	SHAMTGWR	K	I	0.95	40.3	22.1	1	0	0	0	2	945.437	238	245	TRUE
			rpsA 30S ribosomal protein S1. 1700259:1701485 reverse MW:44710	llmg_1724	mg1363cont1.fasta	44691.6	1	12	12	14	0.108	0.333	ALEEAPARPAR	K	N	0.95	48.8	20.8	1	0	0	0	2	1180.64	350	360	TRUE
			rpsA 30S ribosomal protein S1. 1700259:1701485 reverse MW:44710	llmg_1724	mg1363cont1.fasta	44691.6	1	12	12	14	0.108	0.333	ATQPGPWEQVEEK	K	A	0.95	71.9	20.7	1	0	0	0	2	1498.72	264	276	TRUE
			rpsA 30S ribosomal protein S1. 1700259:1701485 reverse MW:44710	llmg_1724	mg1363cont1.fasta	44691.6	1	12	12	14	0.108	0.333	AVVEAEAIEMR	R	K	0.95	89.3	21.6	1	0	0	0	2	1217.62	175	185	TRUE
			rpsA 30S ribosomal protein S1. 1700259:1701485 reverse MW:44710	llmg_1724	mg1363cont1.fasta	44691.6	1	12	12	14	0.108	0.333	EAEGANVYLLSLK	K	R	0.95	74.3	20.9	1	0	0	0	2	1406.75	80	92	TRUE
			rpsA 30S ribosomal protein S1. 1700259:1701485 reverse MW:44710	llmg_1724	mg1363cont1.fasta	44691.6	1	12	12	14	0.108	0.333	EAFAQLQEGDIVEGTVSR	K	V	0.95	122	20.2	1	0	0	0	2	1948.96	187	204	TRUE
			rpsA 30S ribosomal protein S1. 1700259:1701485 reverse MW:44710	llmg_1724	mg1363cont1.fasta	44691.6	1	12	12	14	0.108	0.333	FVGEEIEAK	K	I	0.95	56.2	21.9	1	0	0	0	2	1021.52	150	158	TRUE
			rpsA 30S ribosomal protein S1. 1700259:1701485 reverse MW:44710	llmg_1724	mg1363cont1.fasta	44691.6	1	12	12	14	0.108	0.333	GFIPASMIDTYFVK	R	D	0.95	69	20.7	3	0	0	0	2	1588.81	132	145	TRUE
			rpsA 30S ribosomal protein S1. 1700259:1701485 reverse MW:44710	llmg_1724	mg1363cont1.fasta	44691.6	1	12	12	14	0.108	0.333	GGLSVDYNGVR	K	G	0.95	79.4	20.1	1	0	0	0	2	1136.57	121	131	TRUE
			rpsA 30S ribosomal protein S1. 1700259:1701485 reverse MW:44710	llmg_1724	mg1363cont1.fasta	44691.6	1	12	12	14	0.108	0.333	IIEVNASENR	K	F	0.95	46.6	20.9	1	0	0	0	2	1144.6	159	168	TRUE
			rpsA 30S ribosomal protein S1. 1700259:1701485 reverse MW:44710	llmg_1724	mg1363cont1.fasta	44691.6	1	12	12	14	0.108	0.333	MNEFETLLNSVEDVK	-	V	0.95	54.8	21	1	0	0	0	2	1767.85	1	15	TRUE
			rpsA 30S ribosomal protein S1. 1700259:1701485 reverse MW:44710	llmg_1724	mg1363cont1.fasta	44691.6	1	12	12	14	0.108	0.333	RAVVEAEAIEMR	R	K	0.95	55.7	20.6	1	0	0	0	2	1373.72	174	185	TRUE
			rpsA 30S ribosomal protein S1. 1700259:1701485 reverse MW:44710	llmg_1724	mg1363cont1.fasta	44691.6	1	12	12	14	0.108	0.333	VLDVKPAEER	K	I	0.95	48.1	21.1	1	0	0	0	2	1155.64	334	343	TRUE
			llmg_0271 oxidoreductase, Gfo/Idh/MocA family 260420:261439 reverse MW:38137	llmg_0271	mg1363cont1.fasta	38119.8	1	12	12	13	0.1	0.398	ATVAATEVAAMPHPK	R	W	0.95	83.9	20.6	1	0	0	0	2	1493.78	223	237	TRUE
			llmg_0271 oxidoreductase, Gfo/Idh/MocA family 260420:261439 reverse MW:38137	llmg_0271	mg1363cont1.fasta	38119.8	1	12	12	13	0.1	0.398	HIPTVAGDYGR	K	V	0.95	103	21.1	1	0	0	0	2	1185.6	294	304	TRUE
			llmg_0271 oxidoreductase, Gfo/Idh/MocA family 260420:261439 reverse MW:38137	llmg_0271	mg1363cont1.fasta	38119.8	1	12	12	13	0.1	0.398	KLNIAYVGFGK	K	S	0.95	70.1	20.4	1	0	0	0	2	1209.7	4	14	TRUE
			llmg_0271 oxidoreductase, Gfo/Idh/MocA family 260420:261439 reverse MW:38137	llmg_0271	mg1363cont1.fasta	38119.8	1	12	12	13	0.1	0.398	LNIAYVGFGK	K	S	0.95	56	19.4	1	0	0	0	2	1081.6	5	14	TRUE
			llmg_0271 oxidoreductase, Gfo/Idh/MocA family 260420:261439 reverse MW:38137	llmg_0271	mg1363cont1.fasta	38119.8	1	12	12	13	0.1	0.398	LTYFNQNGDR	K	I	0.95	82.2	20.8	2	0	0	0	2	1227.58	281	290	TRUE
			llmg_0271 oxidoreductase, Gfo/Idh/MocA family 260420:261439 reverse MW:38137	llmg_0271	mg1363cont1.fasta	38119.8	1	12	12	13	0.1	0.398	LVSDEQMLAVIK	K	T	0.95	57	21.8	1	0	0	0	2	1345.74	320	331	TRUE
			llmg_0271 oxidoreductase, Gfo/Idh/MocA family 260420:261439 reverse MW:38137	llmg_0271	mg1363cont1.fasta	38119.8	1	12	12	13	0.1	0.398	MDVDQQENDLK	K	V	0.95	42.5	21.1	1	0	0	0	2	1350.59	250	260	TRUE
			llmg_0271 oxidoreductase, Gfo/Idh/MocA family 260420:261439 reverse MW:38137	llmg_0271	mg1363cont1.fasta	38119.8	1	12	12	13	0.1	0.398	NVLCDKPLVETLEQAK	K	E	0.95	54.5	20	1	0	0	0	2	1856.98	94	109	TRUE
			llmg_0271 oxidoreductase, Gfo/Idh/MocA family 260420:261439 reverse MW:38137	llmg_0271	mg1363cont1.fasta	38119.8	1	12	12	13	0.1	0.398	VGMFPGDEGFGQDSPADFGK	K	L	0.95	92.7	19.2	1	0	0	0	2	2057.89	261	280	TRUE
			llmg_0271 oxidoreductase, Gfo/Idh/MocA family 260420:261439 reverse MW:38137	llmg_0271	mg1363cont1.fasta	38119.8	1	12	12	13	0.1	0.398	VYDSAYEAIINGADK	R	L	0.95	121	20.5	1	0	0	0	2	1628.78	305	319	TRUE
			llmg_0271 oxidoreductase, Gfo/Idh/MocA family 260420:261439 reverse MW:38137	llmg_0271	mg1363cont1.fasta	38119.8	1	12	12	13	0.1	0.398	WIVYGTK	K	G	0.95	35.6	22	1	0	0	0	2	866.478	238	244	TRUE
			llmg_0271 oxidoreductase, Gfo/Idh/MocA family 260420:261439 reverse MW:38137	llmg_0271	mg1363cont1.fasta	38119.8	1	12	12	13	0.1	0.398	YHIPYVK	R	E	0.95	37	21.3	1	0	0	0	2	919.504	19	25	TRUE
			telA Toxic anion resistance protein 1075298:1076476 forward MW:44295	llmg_1116	mg1363cont1.fasta	44278.7	1	5	5	5	0.0385	0.156	LIQNTNQELAEK	R	I	0.95	45	20.4	1	0	0	0	2	1400.74	257	268	TRUE
			telA Toxic anion resistance protein 1075298:1076476 forward MW:44295	llmg_1116	mg1363cont1.fasta	44278.7	1	5	5	5	0.0385	0.156	LTQQNLVDTIQETMR	K	I	0.95	66.7	21.6	1	0	0	0	2	1789.91	341	355	TRUE
			telA Toxic anion resistance protein 1075298:1076476 forward MW:44295	llmg_1116	mg1363cont1.fasta	44278.7	1	5	5	5	0.0385	0.156	LYDENLNYFK	K	A	0.93	32.4	21.4	1	0	0	0	2	1318.63	174	183	TRUE
			telA Toxic anion resistance protein 1075298:1076476 forward MW:44295	llmg_1116	mg1363cont1.fasta	44278.7	1	5	5	5	0.0385	0.156	QLTIQQAPQIR	R	L	0.95	39.2	20.8	1	0	0	0	2	1295.74	246	256	TRUE
			telA Toxic anion resistance protein 1075298:1076476 forward MW:44295	llmg_1116	mg1363cont1.fasta	44278.7	1	5	5	5	0.0385	0.156	VQELDTEILPQAR	K	K	0.95	43.5	21.2	1	0	0	0	2	1511.81	196	208	TRUE
			hmcM hydroxymethylglutaryl-CoA synthase 898471:899625 reverse MW:42666	llmg_0929	mg1363cont1.fasta	42649.9	1	4	4	4	0.0308	0.128	EACYATTAGLALAR	K	D	0.95	104	21.2	1	0	0	0	2	1467.73	109	122	TRUE
			hmcM hydroxymethylglutaryl-CoA synthase 898471:899625 reverse MW:42666	llmg_0929	mg1363cont1.fasta	42649.9	1	4	4	4	0.0308	0.128	FSNETYIDAFAK	K	I	0.95	118	21.6	1	0	0	0	2	1405.66	200	211	TRUE
			hmcM hydroxymethylglutaryl-CoA synthase 898471:899625 reverse MW:42666	llmg_0929	mg1363cont1.fasta	42649.9	1	4	4	4	0.0308	0.128	LGFFVPSTFVDMR	K	D	0.95	63.7	20.4	1	0	0	0	2	1515.77	8	20	TRUE
			hmcM hydroxymethylglutaryl-CoA synthase 898471:899625 reverse MW:42666	llmg_0929	mg1363cont1.fasta	42649.9	1	4	4	4	0.0308	0.128	VEHQSMLDAR	K	N	0.931	32.5	21.2	1	0	0	0	2	1201.56	330	339	TRUE
			prfA Peptide chain release factor 1 (RF-1). 550758:551831 forward MW:40449	llmg_0557	mg1363cont1.fasta	40431.5	0.998	2	2	2	0.0154	0.0588	VFDYYQQIELDK	K	Q	0.915	31.2	20.9	1	0	0	0	2	1560.76	277	288	TRUE
			prfA Peptide chain release factor 1 (RF-1). 550758:551831 forward MW:40449	llmg_0557	mg1363cont1.fasta	40431.5	0.998	2	2	2	0.0154	0.0588	VPVTETQGR	R	V	0.95	37.8	21.1	1	0	0	0	2	986.527	187	195	TRUE
940	0.00025	1.53	hmcM hydroxymethylglutaryl-CoA synthase 898471:899625 reverse MW:42666	llmg_0929	mg1363cont1.fasta	42649.9	0.997	2	2	2	0.0455	0.0573	FSNETYIDAFAK	K	I	0.949	39.8	21.6	1	0	0	0	2	1405.66	200	211	TRUE
			hmcM hydroxymethylglutaryl-CoA synthase 898471:899625 reverse MW:42666	llmg_0929	mg1363cont1.fasta	42649.9	0.997	2	2	2	0.0455	0.0573	VLVIASDIAK	K	Y	0.944	38.2	20.2	1	0	0	0	2	1028.64	133	142	TRUE
			nagA N-acetylglucosamine-6-phosphate deacetylase 1076647:1077795 forward MW:41161	llmg_1117	mg1363cont1.fasta	41143.5	0.999	2	2	2	0.0455	0.0497	ADQFFYAYETK	K	K	0.95	56	20.1	1	0	0	0	2	1382.63	7	17	TRUE
			nagA N-acetylglucosamine-6-phosphate deacetylase 1076647:1077795 forward MW:41161	llmg_1117	mg1363cont1.fasta	41143.5	0.999	2	2	2	0.0455	0.0497	EGSEDFIR	R	K	0.95	43.1	19.6	1	0	0	0	2	952.438	174	181	TRUE
			ilvC ketol-acid reductoisomerase 1246815:1247837 reverse MW:37258	llmg_1277	mg1363cont1.fasta	37240.7	1	3	3	4	0.0909	0.103	IITDEVKK	R	N	0.949	39.9	22.1	1	0	0	0	2	945.562	266	273	TRUE
			ilvC ketol-acid reductoisomerase 1246815:1247837 reverse MW:37258	llmg_1277	mg1363cont1.fasta	37240.7	1	3	3	4	0.0909	0.103	LVLADIQSGK	K	F	0.95	43.2	21.9	1	0	0	0	2	1043.61	277	286	TRUE
			ilvC ketol-acid reductoisomerase 1246815:1247837 reverse MW:37258	llmg_1277	mg1363cont1.fasta	37240.7	1	3	3	4	0.0909	0.103	QSISNTAEFGDYVTGPR	R	I	0.95	103	20.1	2	0	0	0	2	1824.84	249	265	TRUE
			pepC aminopeptidase C 2051813:2053177 reverse MW:51880	llmg_2069	mg1363cont1.fasta	51863.6	0.998	2	2	2	0.0455	0.0573	AVYPESQASSSSR	K	E	0.95	86.8	20.9	1	0	0	0	2	1368.64	172	184	TRUE
			pepC aminopeptidase C 2051813:2053177 reverse MW:51880	llmg_2069	mg1363cont1.fasta	51863.6	0.998	2	2	2	0.0455	0.0573	YTIEQDGDVQAVK	R	E	0.95	51.6	21.1	1	0	0	0	2	1465.72	203	215	TRUE
950	0.00076	1.74	tufA translation elongation factor EF-Tu 2033755:2034942 reverse MW:43212	llmg_2050	mg1363cont1.fasta	43194	1	5	5	5	0.0943	0.167	ATDFASIDAAPEER	K	E	0.95	118	21.1	1	0	0	0	2	1492.69	44	57	TRUE
			tufA translation elongation factor EF-Tu 2033755:2034942 reverse MW:43212	llmg_2050	mg1363cont1.fasta	43194	1	5	5	5	0.0943	0.167	AVVTGIEMFR	K	K	0.934	38.5	21.6	1	0	0	0	2	1122.6	255	264	TRUE
			tufA translation elongation factor EF-Tu 2033755:2034942 reverse MW:43212	llmg_2050	mg1363cont1.fasta	43194	1	5	5	5	0.0943	0.167	GITINTAHIEYETEK	R	R	0.95	65.8	20.5	1	0	0	0	2	1718.86	60	74	TRUE
			tufA translation elongation factor EF-Tu 2033755:2034942 reverse MW:43212	llmg_2050	mg1363cont1.fasta	43194	1	5	5	5	0.0943	0.167	LFEGEVYVLSK	K	E	0.95	49	21	1	0	0	0	2	1283.69	305	315	TRUE
			tufA translation elongation factor EF-Tu 2033755:2034942 reverse MW:43212	llmg_2050	mg1363cont1.fasta	43194	1	5	5	5	0.0943	0.167	TLTEGLAGDNVGALLR	K	G	0.95	53.3	21.1	1	0	0	0	2	1599.87	266	281	TRUE
			rpsA 30S ribosomal protein S1. 1700259:1701485 reverse MW:44710	llmg_1724	mg1363cont1.fasta	44691.6	1	8	8	8	0.151	0.186	ALEEAPARPAR	K	N	0.93	37.5	20.8	1	0	0	0	2	1180.64	350	360	TRUE
			rpsA 30S ribosomal protein S1. 1700259:1701485 reverse MW:44710	llmg_1724	mg1363cont1.fasta	44691.6	1	8	8	8	0.151	0.186	AVVEAEAIEMR	R	K	0.94	40.2	21.6	1	0	0	0	2	1217.62	175	185	TRUE
			rpsA 30S ribosomal protein S1. 1700259:1701485 reverse MW:44710	llmg_1724	mg1363cont1.fasta	44691.6	1	8	8	8	0.151	0.186	EAEGANVYLLSLK	K	R	0.95	93.1	20.9	1	0	0	0	2	1406.75	80	92	TRUE
			rpsA 30S ribosomal protein S1. 1700259:1701485 reverse MW:44710	llmg_1724	mg1363cont1.fasta	44691.6	1	8	8	8	0.151	0.186	FVGEEIEAK	K	I	0.913	34.2	21.9	1	0	0	0	2	1021.52	150	158	TRUE
			rpsA 30S ribosomal protein S1. 1700259:1701485 reverse MW:44710	llmg_1724	mg1363cont1.fasta	44691.6	1	8	8	8	0.151	0.186	GGLSVDYNGVR	K	G	0.95	45.2	20.1	1	0	0	0	2	1136.57	121	131	TRUE
			rpsA 30S ribosomal protein S1. 1700259:1701485 reverse MW:44710	llmg_1724	mg1363cont1.fasta	44691.6	1	8	8	8	0.151	0.186	IIEVNASENR	K	F	0.95	53.3	20.9	1	0	0	0	2	1144.6	159	168	TRUE
			rpsA 30S ribosomal protein S1. 1700259:1701485 reverse MW:44710	llmg_1724	mg1363cont1.fasta	44691.6	1	8	8	8	0.151	0.186	KFVGEEIEAK	K	I	0.939	39.7	20.9	1	0	0	0	2	1149.62	149	158	TRUE
			rpsA 30S ribosomal protein S1. 1700259:1701485 reverse MW:44710	llmg_1724	mg1363cont1.fasta	44691.6	1	8	8	8	0.151	0.186	VLDVKPAEER	K	I	0.938	39.6	21.1	1	0	0	0	2	1155.64	334	343	TRUE
			pgiA glucose-6-phosphate isomerase 2400544:2401890 reverse MW:49595	llmg_2448	mg1363cont1.fasta	49579	0.999	1	1	1	0.0189	0.0268	SGTTTEPAIAFR	K	V	0.95	67	21.1	1	0	0	0	2	1250.64	145	156	TRUE
952	0.0081	1.8	ackA1 acetate kinase 2242557:2243744 reverse MW:43144	llmg_2289	mg1363cont1.fasta	43126.9	1	6	6	6	0.113	0.175	ESGLYGVSGISSDMR	K	D	0.95	55.9	21.6	1	0	0	0	2	1557.72	271	285	TRUE
			ackA1 acetate kinase 2242557:2243744 reverse MW:43144	llmg_2289	mg1363cont1.fasta	43126.9	1	6	6	6	0.113	0.175	FGEEKEER	K	V	0.95	51.9	20.7	1	0	0	0	2	1023.47	46	53	TRUE
			ackA1 acetate kinase 2242557:2243744 reverse MW:43144	llmg_2289	mg1363cont1.fasta	43126.9	1	6	6	6	0.113	0.175	KYYTDYAVR	K	K	0.904	31.4	21.9	1	0	0	0	2	1178.58	165	173	TRUE
			ackA1 acetate kinase 2242557:2243744 reverse MW:43144	llmg_2289	mg1363cont1.fasta	43126.9	1	6	6	6	0.113	0.175	STVVTPEVLQQVK	K	D	0.95	61.3	19.5	1	0	0	0	2	1427.81	100	112	TRUE
			ackA1 acetate kinase 2242557:2243744 reverse MW:43144	llmg_2289	mg1363cont1.fasta	43126.9	1	6	6	6	0.113	0.175	VFVIPTDEELVIAR	K	D	0.95	99.1	21.2	1	0	0	0	2	1600.9	375	388	TRUE
			ackA1 acetate kinase 2242557:2243744 reverse MW:43144	llmg_2289	mg1363cont1.fasta	43126.9	1	6	6	6	0.113	0.175	VVAGGEIFQK	R	S	0.945	36.3	21.2	1	0	0	0	2	1047.58	90	99	TRUE
			hmcM hydroxymethylglutaryl-CoA synthase 898471:899625 reverse MW:42666	llmg_0929	mg1363cont1.fasta	42649.9	0.997	2	2	2	0.0377	0.0677	EACYATTAGLALAR	K	D	0.944	36.1	21.2	1	0	0	0	2	1467.73	109	122	TRUE
			hmcM hydroxymethylglutaryl-CoA synthase 898471:899625 reverse MW:42666	llmg_0929	mg1363cont1.fasta	42649.9	0.997	2	2	2	0.0377	0.0677	FSNETYIDAFAK	K	I	0.95	83.4	21.6	1	0	0	0	2	1405.66	200	211	TRUE
			prfA Peptide chain release factor 1 (RF-1). 550758:551831 forward MW:40449	llmg_0557	mg1363cont1.fasta	40431.5	0.994	1	1	1	0.0189	0.0224	VATYNEYK	K	K	0.912	32.1	21.1	1	0	0	0	2	987.479	45	52	TRUE
			ilvC ketol-acid reductoisomerase 1246815:1247837 reverse MW:37258	llmg_1277	mg1363cont1.fasta	37240.7	1	6	6	8	0.151	0.226	AMPFTQSGDDDAFK	K	I	0.95	76.7	19.9	2	0	0	0	2	1529.66	324	337	TRUE
			ilvC ketol-acid reductoisomerase 1246815:1247837 reverse MW:37258	llmg_1277	mg1363cont1.fasta	37240.7	1	6	6	8	0.151	0.226	DSGHDVIIGVR	R	Q	0.943	35.9	20	1	0	0	0	2	1167.61	39	49	TRUE
			ilvC ketol-acid reductoisomerase 1246815:1247837 reverse MW:37258	llmg_1277	mg1363cont1.fasta	37240.7	1	6	6	8	0.151	0.226	EDGFETFEVGEAVAK	K	A	0.95	39.9	21.2	1	0	0	0	2	1627.75	59	73	TRUE
			ilvC ketol-acid reductoisomerase 1246815:1247837 reverse MW:37258	llmg_1277	mg1363cont1.fasta	37240.7	1	6	6	8	0.151	0.226	FAQDFVDDFK	K	A	0.95	70	20.9	1	0	0	0	2	1231.56	287	296	TRUE
			ilvC ketol-acid reductoisomerase 1246815:1247837 reverse MW:37258	llmg_1277	mg1363cont1.fasta	37240.7	1	6	6	8	0.151	0.226	LVLADIQSGK	K	F	0.94	35.5	21.9	1	0	0	0	2	1043.61	277	286	TRUE
			ilvC ketol-acid reductoisomerase 1246815:1247837 reverse MW:37258	llmg_1277	mg1363cont1.fasta	37240.7	1	6	6	8	0.151	0.226	QSISNTAEFGDYVTGPR	R	I	0.95	91.1	20.2	2	0	0	0	2	1824.84	249	265	TRUE
979	0.0019	1.55	ilvC ketol-acid reductoisomerase 1246815:1247837 reverse MW:37258	llmg_1277	mg1363cont1.fasta	37240.7	1	2	2	2	0.0952	0.0794	FAQDFVDDFK	K	A	0.95	45.8	20.9	1	0	0	0	2	1231.56	287	296	TRUE
			ilvC ketol-acid reductoisomerase 1246815:1247837 reverse MW:37258	llmg_1277	mg1363cont1.fasta	37240.7	1	2	2	2	0.0952	0.0794	QSISNTAEFGDYVTGPR	R	I	0.95	52.5	20.6	1	0	0	0	2	1841.87	249	265	TRUE
1038	0.0089	2.89	pepQ proline dipeptidase 763002:764090 reverse MW:39959	llmg_0774	mg1363cont1.fasta	39942.5	0.995	2	2	2	0.0204	0.0746	AANPHGGPENVEIQENK	R	L	0.95	73.6	17.2	1	0	0	0	2	1803.86	200	216	TRUE
			pepQ proline dipeptidase 763002:764090 reverse MW:39959	llmg_0774	mg1363cont1.fasta	39942.5	0.995	2	2	2	0.0204	0.0746	AGYGEYFNHR	K	L	0.897	29.9	17.1	1	0	0	0	2	1213.54	284	293	TRUE
1041	0.00096	2.27	pepQ proline dipeptidase 763002:764090 reverse MW:39959	llmg_0774	mg1363cont1.fasta	39942.5	0.999	2	2	2	0.182	0.0746	AANPHGGPENVEIQENK	R	L	0.95	108	17	1	0	0	0	2	1803.86	200	216	TRUE
			pepQ proline dipeptidase 763002:764090 reverse MW:39959	llmg_0774	mg1363cont1.fasta	39942.5	0.999	2	2	2	0.182	0.0746	AGYGEYFNHR	K	L	0.95	42.2	14	1	0	0	0	2	1213.54	284	293	TRUE
1150	0.0072	0.28	arcB ornithine carbamoyltransferase 2262171:2263235 reverse MW:39468	llmg_2312	mg1363cont1.fasta	39451.2	1	3	3	5	0.082	0.096	AEVNSVFQGR	K	S	0.95	47.9	21.7	1	0	0	0	2	1106.56	9	18	TRUE
			arcB ornithine carbamoyltransferase 2262171:2263235 reverse MW:39468	llmg_2312	mg1363cont1.fasta	39451.2	1	3	3	5	0.082	0.096	QFEEAENR	R	M	0.933	35.7	20.9	3	0	0	0	2	1005.43	322	329	TRUE
			arcB ornithine carbamoyltransferase 2262171:2263235 reverse MW:39468	llmg_2312	mg1363cont1.fasta	39451.2	1	3	3	5	0.082	0.096	SGAKPLATSNIEEGVK	K	G	0.95	62.2	21.3	1	0	0	0	2	1600.85	218	233	TRUE
1182	0.0016	1.82	gpsA glycerol-3-phosphate dehydrogenase 1073311:1074339 reverse MW:37350	llmg_1114	mg1363cont1.fasta	37332.5	0.999	2	2	2	0.0194	0.0789	GEIVVVSGPSHAEETIVR	R	D	0.95	93.7	16.6	1	0	0	0	2	1878.99	132	149	TRUE
			gpsA glycerol-3-phosphate dehydrogenase 1073311:1074339 reverse MW:37350	llmg_1114	mg1363cont1.fasta	37332.5	0.999	2	2	2	0.0194	0.0789	GLEQGTHDR	K	I	0.939	37.2	14	1	0	0	0	2	1012.48	109	117	TRUE
1210	0.0051	1.64	llmg_1556 conserved hypothetical protein 1528112:1529095 reverse MW:35708	llmg_1556	mg1363cont1.fasta	35689.8	1	3	3	3	0.0229	0.125	DGGAFHNGEAVAK	R	E	0.95	89.2	17.6	1	0	0	0	2	1272.6	302	314	TRUE
			llmg_1556 conserved hypothetical protein 1528112:1529095 reverse MW:35708	llmg_1556	mg1363cont1.fasta	35689.8	1	3	3	3	0.0229	0.125	DSHEVSGESQIAGYK	K	G	0.95	80.9	15.3	1	0	0	0	2	1606.73	139	153	TRUE
			llmg_1556 conserved hypothetical protein 1528112:1529095 reverse MW:35708	llmg_1556	mg1363cont1.fasta	35689.8	1	3	3	3	0.0229	0.125	GETEQFTDADHVR	R	V	0.95	91.7	16.4	1	0	0	0	2	1504.67	228	240	TRUE
1283	0.00044	0.24	galU UDP--glucose-1-phosphate uridylyltransferase 1072316:1073257 reverse MW:35002	llmg_1113	mg1363cont1.fasta	34985.4	1	3	3	3	0.15	0.115	LVEETTDINLHFIR	K	Q	0.95	90	17.1	1	0	0	0	2	1699.9	98	111	TRUE
			galU UDP--glucose-1-phosphate uridylyltransferase 1072316:1073257 reverse MW:35002	llmg_1113	mg1363cont1.fasta	34985.4	1	3	3	3	0.15	0.115	VEEAPSDLAIIGR	K	Y	0.95	53.7	16.9	1	0	0	0	2	1369.73	206	218	TRUE
			galU UDP--glucose-1-phosphate uridylyltransferase 1072316:1073257 reverse MW:35002	llmg_1113	mg1363cont1.fasta	34985.4	1	3	3	3	0.15	0.115	VFAHEFTGK	R	R	0.95	52.3	17.2	1	0	0	0	2	1035.53	255	263	TRUE
1303	0.0029	1.97	pfk 6-phosphofructokinase 1078182:1079204 forward MW:35806	llmg_1118	mg1363cont1.fasta	35788.1	1	4	4	5	0.0877	0.141	DGIGGVAVGIR	R	N	0.95	31.9	21.3	1	0	0	0	2	1013.57	278	288	TRUE
			pfk 6-phosphofructokinase 1078182:1079204 forward MW:35806	llmg_1118	mg1363cont1.fasta	35788.1	1	4	4	5	0.0877	0.141	FENVVNNINK	K	G	0.95	63.5	23	2	0	0	0	2	1190.62	198	207	TRUE
			pfk 6-phosphofructokinase 1078182:1079204 forward MW:35806	llmg_1118	mg1363cont1.fasta	35788.1	1	4	4	5	0.0877	0.141	GGTFLYSAR	R	Y	0.95	43.3	21.1	1	0	0	0	2	971.495	64	72	TRUE
			pfk 6-phosphofructokinase 1078182:1079204 forward MW:35806	llmg_1118	mg1363cont1.fasta	35788.1	1	4	4	5	0.0877	0.141	IAVLTSGGDAPGMNAAIR	R	A	0.95	52.5	22.9	1	0	0	0	2	1713.9	4	21	TRUE
			galU UDP--glucose-1-phosphate uridylyltransferase 1072316:1073257 reverse MW:35002	llmg_1113	mg1363cont1.fasta	34985.4	1	3	3	3	0.0526	0.105	SGIEDILIVTGK	K	A	0.947	30	22.1	1	0	0	0	2	1244.71	57	68	TRUE
			galU UDP--glucose-1-phosphate uridylyltransferase 1072316:1073257 reverse MW:35002	llmg_1113	mg1363cont1.fasta	34985.4	1	3	3	3	0.0526	0.105	VEEAPSDLAIIGR	K	Y	0.95	82.1	22	1	0	0	0	2	1369.73	206	218	TRUE
			galU UDP--glucose-1-phosphate uridylyltransferase 1072316:1073257 reverse MW:35002	llmg_1113	mg1363cont1.fasta	34985.4	1	3	3	3	0.0526	0.105	VPHEDVDK	K	Y	0.95	45.5	21	1	0	0	0	2	938.458	173	180	TRUE
1330	0.00068	1.75	ilvE branched-chain amino acid aminotransferase 1149457:1150479 forward MW:36944	llmg_1181	mg1363cont1.fasta	36927.4	1	5	5	5	0.116	0.238	AIEGEVYAK	K	D	0.95	42	21.6	1	0	0	0	2	979.51	264	272	TRUE
			ilvE branched-chain amino acid aminotransferase 1149457:1150479 forward MW:36944	llmg_1181	mg1363cont1.fasta	36927.4	1	5	5	5	0.116	0.238	ASGYADAIYLDPSTHTK	K	I	0.95	72.9	20.3	1	0	0	0	2	1809.87	201	217	TRUE
			ilvE branched-chain amino acid aminotransferase 1149457:1150479 forward MW:36944	llmg_1181	mg1363cont1.fasta	36927.4	1	5	5	5	0.116	0.238	FVEAGACGTAAIISPIGR	K	I	0.95	49.3	21.6	1	0	0	0	2	1789.93	277	294	TRUE
			ilvE branched-chain amino acid aminotransferase 1149457:1150479 forward MW:36944	llmg_1181	mg1363cont1.fasta	36927.4	1	5	5	5	0.116	0.238	IDDGEDSYIFHSETEVGPTVK	R	R	0.934	35.2	19.2	1	0	0	0	2	2338.07	295	315	TRUE
			ilvE branched-chain amino acid aminotransferase 1149457:1150479 forward MW:36944	llmg_1181	mg1363cont1.fasta	36927.4	1	5	5	5	0.116	0.238	VGGNYAASLQAEVGAK	K	A	0.95	54.4	21.1	1	0	0	0	2	1534.79	185	200	TRUE
1405	0.0021	0.51	fruC Fructose 1-phosphate kinase 1542661:1543578 reverse MW:33585	llmg_1569	mg1363cont1.fasta	33569.1	0.999	1	1	1	0.0145	0.0262	VYFAQGIK	K	G	0.913	32.3	15.7	1	0	0	0	2	925.515	232	239	TRUE
1445	0.0077	2.1	fbaA fructose-bisphosphate aldolase 2129181:2130077 reverse MW:31989	llmg_2167	mg1363cont1.fasta	31972.1	0.993	1	1	1	0.037	0.0537	VNVNTECQLAFAAATR	K	K	0.95	118	17.6	1	0	0	0	2	1764.87	234	249	TRUE
1454	0.0085	2.1	fbaA fructose-bisphosphate aldolase 2129181:2130077 reverse MW:31989	llmg_2167	mg1363cont1.fasta	31972.1	1	2	2	2	0.069	0.107	FLKPGFDAITASVEER	K	I	0.95	57.5	20.8	1	0	0	0	2	1779.93	273	288	TRUE
			fbaA fructose-bisphosphate aldolase 2129181:2130077 reverse MW:31989	llmg_2167	mg1363cont1.fasta	31972.1	1	2	2	2	0.069	0.107	VNVNTECQLAFAAATR	K	K	0.95	42.4	21	1	0	0	0	2	1764.87	234	249	TRUE
1522	0.0019	0.64	llmg_2282 conserved hypothetical protein 2237669:2238526 reverse MW:32259	llmg_2282	mg1363cont1.fasta	32241.8	0.992	1	1	1	0.0141	0.0526	ATNEQYGWGTVTAVR	K	K	0.95	76.4	17.4	1	0	0	0	2	1652.8	65	79	TRUE
1560	0.00017	0.35	proC pyrroline carboxylate reductase 2057845:2058636 forward MW:28156	llmg_2077	mg1363cont1.fasta	28138.7	1	2	2	2	0.0194	0.0989	DQATAIVSETVK	K	A	0.95	115	17.9	1	0	0	0	2	1261.66	194	205	TRUE
			proC pyrroline carboxylate reductase 2057845:2058636 forward MW:28156	llmg_2077	mg1363cont1.fasta	28138.7	1	2	2	2	0.0194	0.0989	NEFVDDSAYEIAQR	K	I	0.95	107	16	1	0	0	0	2	1656.75	132	145	TRUE
1919	0.0062	2.25	greA Transcription elongation factor greA 599021:599491 forward MW:17246	llmg_0610	mg1363cont1.fasta	17228.9	1	3	3	3	0.0236	0.173	ISNESPIAR	K	V	0.95	53	18.6	1	0	0	0	2	986.527	120	128	TRUE
			greA Transcription elongation factor greA 599021:599491 forward MW:17246	llmg_0610	mg1363cont1.fasta	17228.9	1	3	3	3	0.0236	0.173	ISTVETMIR	R	Y	0.917	32.8	18.3	1	0	0	0	2	1049.57	63	71	TRUE
			greA Transcription elongation factor greA 599021:599491 forward MW:17246	llmg_0610	mg1363cont1.fasta	17228.9	1	3	3	3	0.0236	0.173	YAEIVDNAK	R	I	0.95	72.4	18.6	1	0	0	0	2	1022.52	72	80	TRUE
2010	0.00082	1.59	pepC aminopeptidase C 2051813:2053177 reverse MW:51880	llmg_2069	mg1363cont1.fasta	51863.6	0.998	2	2	2	0.0147	0.0507	AVYPESQASSSSR	K	E	0.95	87	16.7	1	0	0	0	2	1368.64	172	184	TRUE
			pepC aminopeptidase C 2051813:2053177 reverse MW:51880	llmg_2069	mg1363cont1.fasta	51863.6	0.998	2	2	2	0.0147	0.0507	LYENFAENTK	K	L	0.95	78.1	15.6	1	0	0	0	2	1228.59	29	38	TRUE
2085	0.007	2.07	rplJ 50S ribosomal protein L10 1175758:1176273 forward MW:18115	llmg_1207	mg1363cont1.fasta	18097.8	1	6	6	7	0.0909	0.263	DAENLEIK	K	A	0.95	56.5	22.5	1	0	0	0	2	931.474	108	115	TRUE
			rplJ 50S ribosomal protein L10 1175758:1176273 forward MW:18115	llmg_1207	mg1363cont1.fasta	18097.8	1	6	6	7	0.0909	0.263	GLSVDEDTQLR	R	K	0.95	62.1	22.6	1	0	0	0	2	1232.61	38	48	TRUE
			rplJ 50S ribosomal protein L10 1175758:1176273 forward MW:18115	llmg_1207	mg1363cont1.fasta	18097.8	1	6	6	7	0.0909	0.263	GLSVDEDTQLRK	R	Q	0.95	42.3	22.7	1	0	0	0	2	1360.71	38	49	TRUE
			rplJ 50S ribosomal protein L10 1175758:1176273 forward MW:18115	llmg_1207	mg1363cont1.fasta	18097.8	1	6	6	7	0.0909	0.263	MTEAASIVVADSR	K	G	0.95	80.7	22.3	2	0	0	0	2	1365.67	25	37	TRUE
			rplJ 50S ribosomal protein L10 1175758:1176273 forward MW:18115	llmg_1207	mg1363cont1.fasta	18097.8	1	6	6	7	0.0909	0.263	SDYKVNEATIAK	M	K	0.95	96.6	21.8	1	0	0	0	2	1338.69	2	13	TRUE
			rplJ 50S ribosomal protein L10 1175758:1176273 forward MW:18115	llmg_1207	mg1363cont1.fasta	18097.8	1	6	6	7	0.0909	0.263	VNEATIAK	K	K	0.95	46.2	23.1	1	0	0	0	2	845.473	6	13	TRUE
